# Supplementary material for: Effects of dietary Hermetia illucens meal inclusion on cecal microbiota and small intestinal mucin dynamics and infiltration with immune cells of weaned piglets
Source: J Anim Sci Biotechnol. 2020 Jun 24;11:64. doi: 10.1186/s40104-020-00466-x (PMC7313100; doi:10.1186/s40104-020-00466-x)
Supplement: Supplementary file 1 — Additional file 1: Table S1. Ingredients and chemical composition of the experimental diets. cPremix: 16,000 IU vitamin A; 2,000 IU vitamin D3; 75.0 mg vitamin E; 2.94 mg vitamin K3; 3.0 mg vitamin B1; 6.0 mg vitamin B2; 4.0 mg vitamin B6; 0.05 mg vitamin B12; 98 mg vitamin C; 21.0 mg pantothenic acid; 40.0 mg vitamin PP; 1.20 mg folic acid; 0.25 mg biotin; 1500 UI 6-phytase; 700 UI xylanase; 312.5 UI glucanase; 145.68 mg copper; 0.05 mg cobalt; 0.44 mg selenium. HI, Hermetia illucens; DM, dry matter; CP, crude protein; EE, ether extract; NDF, neutral detergent fiber; ADF, acid detergent fiber; NE, net energy; C = control; HI5 = 5% inclusion level of Hermetia illucens; HI10 = 10% inclusion level of Hermetia illucens. [file 40104_2020_466_MOESM1_ESM.xlsx]

## Sheet: Foglio1
Ingredients	Phase I (1-23 days)			Phase II (24-61 days)
(g/kg as fed)	C	HI5	HI10	C	HI5	HI10
Corn meal	317.9	332.7	347.3	378.0	392.9	407.4
Barley meal	220.0	220.0	220.0	220.0	220.0	220.0
Soybean meal	200.0	140.0	80.0	185.0	125.0	65.0
Dried wheya	140.0	140.0	140.0	100.0	100.0	100.0
Wheat meal	60.0	60.0	60.0	60.0	60.0	60.0
Soybean oil	25.0	21.0	17.0	20.0	16.0	12.0
HI meal	0.0	50.0	100.0	0.0	50.0	100.0
Calcium carbonate	6.0	7.5	8.0	7.0	8.5	10.0
L-lysine	6.5	7.1	7.6	5.5	6.0	6.6
Titanium oxide	5.0	5.0	5.0	5.0	5.0	5.0
Premix pigletsc	5.0	5.0	5.0	5.0	5.0	5.0
Dicalcium phosphate	5.0	3.0	0.0	6.0	3.0	0.0
DL-methionine	3.0	3.0	3.2	2.4	2.4	2.6
Salt	2.5	2.5	2.5	2.5	2.5	2.5
L-threonine	2.5	2.6	2.8	2.0	2.1	2.3
L-tryptophan	0.8	0.8	0.8	0.8	0.8	0.8
Pig aroma	0.8	0.8	0.8	0.8	0.8	0.8
Nutrient composition (%)
DM	899.8	903.1	906.4	894.0	897.3	900.7
Ash	47.2	46.4	45.5	46.1	45.3	44.6
CP	178.8	178.9	179.0	170.4	170.4	170.6
EE	73.5	73.4	73.3	61.9	61.8	61.7
Starch	346.8	354.3	361.7	384.2	391.8	399.1
NDF	109.8	115.2	120.7	114.2	119.6	125.1
ADF	40.5	42.1	43.6	41.4	43.0	44.5
NE, MJ/kg	10.6	10.6	10.6	10.4	10.3	10.3
Calcium	5.1	5.1	5.2	5.5	5.6	5.6
Phosphorus	5.1	4.9	4.9	5.1	4.9	4.7
Magnesium	1.7	1.8	1.8	1.7	1.8	1.8
Sodium	2.1	2.1	2.2	1.8	1.8	1.9
Potassium	10.1	9.6	9.1	9.2	8.7	8.2
Chlorine	5.2	5.5	5.8	4.5	4.8	5.1
Manganese, mg/kg	66.8	75.2	83.5	66.8	75.1	83.5
Zinc, mg/kg	128.6	134.1	139.7	129.2	134.6	140.1
Iron, mg/kg	184.7	178.4	174.1	186.6	180.3	174.0
