# Supplementary material for: Effects of dietary Hermetia illucens meal inclusion on cecal microbiota and small intestinal mucin dynamics and infiltration with immune cells of weaned piglets
Source: J Anim Sci Biotechnol. 2020 Jun 24;11:64. doi: 10.1186/s40104-020-00466-x (PMC7313100; doi:10.1186/s40104-020-00466-x)
Supplement: Supplementary file 2 — Additional file 2: Table S2. Good’s coverage and α-diversity measures of cecal microbiota of piglets fed control (C) and 5% (HI5) and 10% (HI10) inclusion level of Hermetia illucens meal diets. Description column indicates the 4 replicate boxes per each dietary treatment. [file 40104_2020_466_MOESM2_ESM.xlsx]

## Sheet: Alpha diversity
Diet	Goods_coverage (%)	PD_whole_tree	Chao1	Observed_species	Shannon
C	99.2981	15.4839	757.258	420	2.56672
C	98.4627	28.5661	1625.94	834	4.52561
C	98.9797	22.4468	969.184	581	3.03389
C	98.8941	26.4212	1082.47	638	3.8576
HI5	98.3326	42.128	1699.22	982	4.89656
HI5	98.4456	39.3329	1548.17	889	4.41795
HI5	98.99	28.3469	1008.54	532	3.99492
HI5	98.8222	43.6184	1220.27	780	3.56723
HI10	98.0861	53.6527	1983.93	1208	5.50587
HI10	99.0174	18.5294	1047.01	507	3.18195
HI10	99.0584	35.242	1101.61	683	4.59863
HI10	98.0861	46.5775	1915.92	1112	4.88759
