# Supplementary material for: Effects of dietary Hermetia illucens meal inclusion on cecal microbiota and small intestinal mucin dynamics and infiltration with immune cells of weaned piglets
Source: J Anim Sci Biotechnol. 2020 Jun 24;11:64. doi: 10.1186/s40104-020-00466-x (PMC7313100; doi:10.1186/s40104-020-00466-x)
Supplement: Supplementary file 3 — Additional file 3: Table S3. Relative abundance of the main bacterial phyla and genera of cecal microbiota of piglets fed control (C) and 5% (HI5) and 10% (HI10) inclusion levels of Hermetia illucens meal diets. [file 40104_2020_466_MOESM3_ESM.xlsx]

## Sheet: Phyla
	C	C	C	C	HI5	HI5	HI5	HI5	HI10	HI10	HI10	HI10
Actinobacteria	0.0273907	0.0650529	0.157496	0.0479337	0.886774	0.571781	0.00684767	0.16092	0.962098	0.0650529	0.821721	2.45831
Bacteroidetes	0.0376622	0.239669	0.126682	0.578628	1.6229	0.256788	0.70531	2.50625	7.03941	0.00684767	2.00979	0.147225
Firmicutes	99.6713	60.4102	31.3178	57.048	89.3861	93.4365	60.7252	83.0828	52.7682	86.3492	71.1199	85.9041
Fusobacteria	0	0.0616291	0.119834	1.18122	0.0376622	0.0308145	0	0.0513576	0.0753244	0.00684767	0.167768	0.041086
Proteobacteria	0.260212	39.155	68.2508	41.0826	7.20718	5.34803	38.3812	12.9147	38.5456	13.5687	21.9228	11.0111
Tenericutes	0	0	0	0	0.0136953	0.0171192	0	0.00342384	0.00684767	0	0	0.00684767
Verrucomicrobia	0	0	0.00342384	0.0239669	0.0239669	0.00684767	0.0102715	0.154073	0.112987	0	3.53682	0.0239669

## Sheet: Genera
	C	C	C	C	HI5	HI5	HI5	HI5	HI10	HI10	HI10	HI10
Actinobacillus	0.188311	23.5081	20.8717	35.2005	6.7655	7.1969	3.3177	12.2368	4.39278	18.2559	0.11641	1.09563
Aerococcus	0	0.00342384	0.00684767	0.00342384	0	0.0171192	1.08193	0.321841	0.020543	0	0	0.208854
Akkermansia	0	0	0.00342384	0.0239669	0	3.53682	0.0239669	0.0719006	0.00684767	0	0.140377	0.020543
Bacteroides	0.00342384	0.229397	0.0308145	0.0273907	0	1.1778	0.0513576	1.09563	0.0342384	0.041086	0.20543	0.212278
Blautia	0.0102715	0.020543	0.0102715	0.00342384	0.0376622	0.475913	0.506728	0.506728	0.99976	0	0.263635	0.321841
Bulleidia	0.00342384	0	0	0	0.00684767	0	0.130106	0.0992913	0.126682	0	0.0102715	0.130106
Campylobacter	0	0.00684767	0.0102715	0.0479337	0	0.585476	0.00342384	0.0650529	0.0376622	0.00684767	1.40377	0.00684767
Catenibacterium	0	0	0.00342384	0.0136953	0	0.0273907	0.119834	0.0273907	0.13353	0.00684767	0.0102715	0.0753244
Chlamydia	0.00342384	0.0239669	0.0239669	0.0376622	0	0.181463	0.0513576	0.0513576	0.212278	0.11641	0.246516	0.647105
Clostridiaceae	8.29253	44.1949	28.9759	34.6013	8.28911	35.94	60.5848	29.6333	64.7858	14.452	5.5295	47.023
Clostridium	0.219126	0.366351	0.0308145	2.78016	0.595748	1.82833	0.79433	0.0684767	1.54415	0.503304	0.564933	4.6393
Collinsella	0	0.0136953	0.00684767	0.00342384	0	0.0787482	0.106139	0.0719006	0.164344	0	0.00684767	0.13353
Coprococcus	0.0171192	0.0136953	0.0136953	0.0136953	0.00342384	0.335536	0.359503	0.219126	0.246516	0.041086	0.164344	0.164344
Coriobacteriaceae	0.0102715	0.00684767	0	0.00342384	0	0.00684767	0.0753244	0.0992913	0.16092	0.00342384	0.0102715	0.157496
Corynebacterium	0.0171192	0.0136953	0.041086	0.0136953	0	0.0547814	1.45513	0.6608	0.0582052	0	0.020543	0.506728
Dorea	0	0	0.00342384	0.0102715	0	0.102715	0.171192	0.534119	0.154073	0	0.0582052	0.167768
Enterobacteriaceae	0.0171192	12.8531	44.7804	3.0883	5.84107	0.831992	5.4576	23.1143	0.534119	18.7969	2.89314	4.60506
Enterococcaceae	0	0.0136953	0.0102715	0.00342384	0	0.00342384	0.373198	0.130106	0.0239669	0	0	0.102715
Eubacterium	0.0136953	0.00684767	0	0.00342384	0	0.0308145	0.0855959	0.13353	0.0992913	0.0136953	0.0171192	0.13353
Facklamia	0	0.020543	0.00342384	0.00684767	0	0	0.24994	0.308145	0.0136953	0	0.00342384	0.195159
Faecalibacterium	0	0	0.00684767	0.0787482	0	0.992913	0.154073	0.311569	0.106139	0.0308145	0.335536	0.0890198
Flexispira	0.0342384	0.00684767	0.0342384	0.0650529	0.00684767	12.5347	0.0479337	0	0.00684767	0.287602	8.04259	0.00684767
Fusobacteriaceae	0	0.0445099	0.0684767	1.04427	0	0.112987	0.00684767	0.0136953	0	0	0.0513576	0.0342384
Jeotgalicoccus	0	0	0	0	0	0	0.191735	0.0616291	0	0	0	0.188311
L-Ruminococcus	0.0136953	0.00342384	0.00342384	0.0239669	0.00684767	0.321841	0.308145	0.260212	0.719006	0.00342384	0.0616291	0.335536
Lachnospiraceae	0.0924436	0.0308145	0.0171192	0.102715	0	0.198583	0.510152	0.547814	0.441675	0.0239669	0.434827	0.373198
Lactobacillus	87.8591	4.50577	0.746396	0.534119	76.42	0.585476	5.75547	9.52854	17.1774	12.3737	71.363	14.6027
Leuconostocaceae	0.0171192	0.00342384	0	0	0.00342384	0.270483	4.22501	1.59551	0.143801	0	0.0102715	1.62632
Methanosphaera	0	0.0376622	0	0	0.00342384	0	0.157496	0.143801	0.041086	0	0.00684767	0.0308145
Oscillospira	0.0102715	0	0	0.0239669	0	0.479337	0.0616291	0.280755	0.0787482	0.020543	0.184887	0.0719006
Parabacteroides	0	0	0	0.0479337	0	0.13353	0.00684767	0.424556	0.0136953	0.0102715	0.0719006	0.109563
Pasteurellaceae	0.020543	2.6569	2.49255	1.34557	0.924436	0.352655	0.219126	1.29421	0.301298	0.873078	0.0171192	0.332112
Peptostreptococcaceae	2.15017	0.277331	0.0547814	0.222549	0.280755	0.229397	1.16068	0.106139	0.441675	0.0650529	0.0684767	0.291026
Peptostreptococcus	0.00342384	0.0479337	0.0136953	0.00684767	0.00684767	0	0.0650529	0.126682	0.0136953	0	0	0.16092
Phascolarctobacterium	0	0	0	0.0239669	0	0.00684767	0	0.462218	0.109563	0.00684767	0.0445099	0.239669
Prevotella	0.0342384	0.0102715	0.0684767	0.465642	0.00684767	0.109563	0.0855959	4.88239	0.167768	0.564933	1.87284	1.22573
Roseburia	0	0	0	0.0445099	0	0.174616	0.24994	0.184887	0.41086	0.0445099	0.222549	0.229397
Ruminococcaceae	0.0376622	0.0171192	0.0171192	0.0273907	0.00342384	0.72243	0.599171	1.48595	0.441675	0.109563	0.41086	0.349231
Ruminococcus	0	0.00342384	0	0.0308145	0.0171192	1.13329	0.321841	0.106139	0.147225	0.0582052	0.349231	0.0992913
Staphylococcus	0	0.00342384	0	0	0.00684767	0.167768	0.362927	0.0547814	0.0136953	0	0	0.0273907
Streptococcus	0.0547814	7.97069	1.17095	1.96871	0.493032	0.256788	0.640257	1.84887	1.73589	11.3363	0.106139	1.82833
Sutterella	0	0.00342384	0.0102715	1.25655	0	0.147225	0.0239669	0.0684767	0.00684767	0.0102715	0.020543	0.808025
Turicibacter	0.835416	1.91735	0.0547814	16.318	0.106139	25.6514	4.17023	0.70531	2.77331	21.3271	2.24261	14.9348
